# Supplementary material for: Enrichment analysis applied to disease prognosis
Source: J Biomed Semantics. 2013 Oct 8;4:21. doi: 10.1186/2041-1480-4-21 (PMC4126066; doi:10.1186/2041-1480-4-21)
Supplement: Additional file 1 — Full results of the enrichment profiling for SCD patients. For each term is indicated: GO accession number (GO acc), term name, p-value without multiple-testing correction (noCorr), p-value with Bonferroni correction, annotation frequency in the study set, annotation frequency in the population set, and the information content (IC). [file 2041-1480-4-21-S1.xls]

## Sheet: Additional File 1
GO acc	Name	p-value (noCorr)	p-value (Bonferroni)	Study Set Frequency	Pop. Set Frequency	IC
Biological Process
GO:0030049	muscle filament sliding	7.7095e-40	4.08603e-38	0.9375	0.002079	0.627665
GO:0033275	actin-myosin filament sliding	7.7095e-40	4.08603e-38	0.9375	0.002079	0.627665
GO:0055010	ventricular cardiac muscle tissue morphogenesis	7.7095e-40	4.08603e-38	0.9375	0.002079	0.627665
GO:0003229	ventricular cardiac muscle tissue development	2.37575e-39	1.25915e-37	0.9375	0.00223893	0.620133
GO:0070252	actin-mediated cell contraction	6.76764e-39	3.58685e-37	0.9375	0.00239885	0.613122
GO:0002027	regulation of heart rate	1.30723e-31	6.92833e-30	0.8125	0.00261208	0.604467
GO:0007512	adult heart development	6.78977e-25	3.59858e-23	0.5625	0.000746308	0.731788
GO:0032781	positive regulation of ATPase activity	2.86152e-15	1.5166e-13	0.375	0.000852924	0.718216
GO:0043462	regulation of ATPase activity	2.56939e-14	1.36177e-12	0.375	0.00122608	0.681334
GO:0032971	regulation of muscle filament sliding	1.02632e-12	5.43952e-11	0.25	0.000159923	0.888346
GO:0031034	myosin filament assembly	3.36609e-12	1.78403e-10	0.25	0.000213231	0.859108
GO:0031033	myosin filament organization	8.39873e-12	4.45132e-10	0.25	0.000266539	0.83643
GO:0030239	myofibril assembly	1.43545e-10	7.60789e-09	0.3125	0.00202569	0.630305
GO:0060048	cardiac muscle contraction	4.15163e-10	2.20036e-08	0.3125	0.00250546	0.608702
GO:0031032	actomyosin structure organization	5.11158e-10	2.70914e-08	0.3125	0.00261208	0.604467
GO:0045214	sarcomere organization	6.51985e-09	3.45552e-07	0.25	0.001386	0.668873
GO:0006942	regulation of striated muscle contraction	5.83453e-08	3.0923e-06	0.25	0.00239885	0.613122
GO:0051764	actin crosslink formation	2.99174e-06	0.000158562	0.125	0.000159923	0.888346
GO:0032780	negative regulation of ATPase activity	5.34841e-06	0.000283466	0.125	0.000213231	0.859108
GO:0035995	detection of muscle stretch	0.00255578	0.135456	0.0625	0.000159923	0.888346
GO:0035994	response to muscle stretch	0.00340634	0.180536	0.0625	0.000213231	0.859108
GO:0055003	cardiac myofibril assembly	0.0135602	0.718691	0.0625	0.000852924	0.718216
GO:0002026	regulation of the force of heart contraction	0.0186007	0.985837	0.0625	0.00117277	0.685851
GO:0014897	striated muscle hypertrophy	0.0211119	1	0.0625	0.00133269	0.672859
GO:0003300	cardiac muscle hypertrophy	0.0211119	1	0.0625	0.00133269	0.672859
GO:0050982	detection of mechanical stimulus	0.0219476	1.16322	0.0625	0.001386	0.668873
GO:0014896	muscle hypertrophy	0.0227827	1.20748	0.0625	0.00143931	0.665038
GO:0055013	cardiac muscle cell development	0.0286093	1	0.0625	0.00181246	0.641609
GO:0055006	cardiac cell development	0.0310965	1	0.0625	0.00197239	0.633016
GO:0001974	blood vessel remodeling	0.0335777	1	0.0625	0.00213231	0.625092
Molecular Function
GO:0008307	structural constituent of muscle	2.94617e-35	1.56147e-33	0.875	0.00245216	0.610888
GO:0030898	actin-dependent ATPase activity	1.14707e-26	6.07947e-25	0.5625	0.00047977	0.776692
GO:0000146	microfilament motor activity	1.77677e-23	9.4169e-22	0.5625	0.00106615	0.695538
GO:0032036	myosin heavy chain binding	3.30545e-11	1.75189e-09	0.25	0.000373154	0.802233
GO:0001671	ATPase activator activity	9.14957e-11	4.84927e-09	0.25	0.00047977	0.776692
GO:0031432	titin binding	2.0577e-10	1.09058e-08	0.25	0.000586385	0.756297
GO:0060590	ATPase regulator activity	4.03441e-10	2.13824e-08	0.25	0.000693001	0.739319
GO:0017022	myosin binding	7.58304e-09	4.01901e-07	0.25	0.00143931	0.665038
GO:0030172	troponin C binding	5.34841e-06	0.000283466	0.125	0.000213231	0.859108
GO:0031013	troponin I binding	8.38311e-06	0.000444305	0.125	0.000266539	0.83643
GO:0005523	tropomyosin binding	7.57989e-05	0.00401734	0.125	0.000799616	0.724776
GO:0031433	telethonin binding	0.00340634	0.180536	0.0625	0.000213231	0.859108
GO:0042805	actinin binding	0.0177623	0.941402	0.0625	0.00111946	0.690579
Cellular Component
GO:0005859	muscle myosin complex	2.38412e-37	1.26358e-35	0.8125	0.000959539	0.706246
GO:0032982	myosin filament	2.38412e-37	1.26358e-35	0.8125	0.000959539	0.706246
GO:0016460	myosin II complex	1.08582e-35	5.75482e-34	0.8125	0.00127939	0.677008
GO:0001725	stress fiber	4.14808e-20	2.19848e-18	0.5625	0.00250546	0.608702
GO:0032432	actin filament bundle	7.25596e-20	3.84566e-18	0.5625	0.00266539	0.602414
GO:0014705	C zone	9.18792e-15	4.8696e-13	0.25	5.33077e-05	1
GO:0005863	striated muscle myosin thick filament	1.02632e-12	5.43952e-11	0.25	0.000159923	0.888346
GO:0031672	A band	4.73187e-09	2.50789e-07	0.25	0.00127939	0.677008
GO:0005861	troponin complex	2.15452e-05	0.0011419	0.125	0.000426462	0.788662
GO:0005865	striated muscle thin filament	6.60396e-05	0.0035001	0.125	0.000746308	0.731788
