# Supplementary material for: Enrichment analysis applied to disease prognosis
Source: J Biomed Semantics. 2013 Oct 8;4:21. doi: 10.1186/2041-1480-4-21 (PMC4126066; doi:10.1186/2041-1480-4-21)
Supplement: Additional file 2 — Full results of the enrichment profiling for no-SCD patients. For each term is indicated: GO accession number (GO acc), term name, p-value without multiple-testing correction (noCorr), p-value with Bonferroni correction, annotation frequency in the study set, annotation frequency in the population set, and the information content (IC). [file 2041-1480-4-21-S2.xls]

## Sheet: Additional File 2
GO acc	Name	p-value (noCorr)	p-value (Bonferroni)	Study Set Frequency	Pop. Set Frequency	IC
Biological Process
GO:0030049	muscle filament sliding	2.295e-252	1.6983e-250	0.96	0.002079	0.627665
GO:0033275	actin-myosin filament sliding	2.295e-252	1.6983e-250	0.96	0.002079	0.627665
GO:0055010	ventricular cardiac muscle tissue morphogenesis	2.295e-252	1.6983e-250	0.96	0.002079	0.627665
GO:0003229	ventricular cardiac muscle tissue development	3.19178e-249	2.36192e-247	0.96	0.00223893	0.620133
GO:0070252	actin-mediated cell contraction	2.67163e-246	1.977e-244	0.96	0.00239885	0.613122
GO:0043462	regulation of ATPase activity	1.07628e-144	7.96444e-143	0.59	0.00122608	0.681334
GO:0002027	regulation of heart rate	2.09551e-133	1.55068e-131	0.62	0.00261208	0.604467
GO:0032781	positive regulation of ATPase activity	1.84455e-110	1.36497e-108	0.45	0.000852924	0.718216
GO:0032780	negative regulation of ATPase activity	2.82359e-96	2.08946e-94	0.33	0.000213231	0.859108
GO:0007512	adult heart development	3.23474e-89	2.39371e-87	0.37	0.000746308	0.731788
GO:0060048	cardiac muscle contraction	1.06667e-81	7.89334e-80	0.42	0.00250546	0.608702
GO:0032971	regulation of muscle filament sliding	6.64363e-73	4.91629e-71	0.25	0.000159923	0.888346
GO:0031034	myosin filament assembly	1.29822e-69	9.60683e-68	0.25	0.000213231	0.859108
GO:0031033	myosin filament organization	4.30718e-67	3.18731e-65	0.25	0.000266539	0.83643
GO:0030239	myofibril assembly	1.5493e-58	1.14648e-56	0.31	0.00202569	0.630305
GO:0051764	actin crosslink formation	2.45978e-56	1.82024e-54	0.2	0.000159923	0.888346
GO:0031032	actomyosin structure organization	4.10463e-55	3.03743e-53	0.31	0.00261208	0.604467
GO:0045214	sarcomere organization	2.56713e-51	1.89968e-49	0.26	0.001386	0.668873
GO:0006942	regulation of striated muscle contraction	4.03402e-45	2.98518e-43	0.26	0.00239885	0.613122
GO:0001980	regulation of systemic arterial blood pressure by ischemic conditions	5.95779e-41	4.40876e-39	0.13	5.33077e-05	1
GO:0001976	neurological system process involved in regulation of systemic arterial blood pressure	3.37924e-25	2.50064e-23	0.13	0.000799616	0.724776
GO:0006940	regulation of smooth muscle contraction	6.6013e-19	4.88496e-17	0.13	0.00245216	0.610888
GO:0035995	detection of muscle stretch	2.46139e-09	1.82143e-07	0.04	0.000159923	0.888346
GO:0035994	response to muscle stretch	7.80434e-09	5.77521e-07	0.04	0.000213231	0.859108
GO:0055003	cardiac myofibril assembly	3.14893e-08	2.33021e-06	0.05	0.000852924	0.718216
GO:0002026	regulation of the force of heart contraction	1.51276e-07	1.11944e-05	0.05	0.00117277	0.685851
GO:0055013	cardiac muscle cell development	1.27091e-06	9.40476e-05	0.05	0.00181246	0.641609
GO:0055006	cardiac cell development	1.916e-06	0.000141784	0.05	0.00197239	0.633016
GO:0003300	cardiac muscle hypertrophy	1.11315e-05	0.000823734	0.04	0.00133269	0.672859
GO:0014897	striated muscle hypertrophy	1.11315e-05	0.000823734	0.04	0.00133269	0.672859
GO:0050982	detection of mechanical stimulus	1.2971e-05	0.000959856	0.04	0.001386	0.668873
GO:0014896	muscle hypertrophy	1.50251e-05	0.00111186	0.04	0.00143931	0.665038
GO:0001974	blood vessel remodeling	6.87136e-05	0.00508481	0.04	0.00213231	0.625092
GO:0007522	visceral muscle development	0.00531694	0.393453	0.01	5.33077e-05	1
GO:0042694	muscle cell fate specification	0.00531694	0.393453	0.01	5.33077e-05	1
GO:0055009	atrial cardiac muscle tissue morphogenesis	0.0263062	1.94666	0.01	0.000266539	0.83643
GO:0003228	atrial cardiac muscle tissue development	0.0263062	1.94666	0.01	0.000266539	0.83643
GO:0048739	cardiac muscle fiber development	0.0417599	3.09023	0.01	0.000426462	0.788662
GO:0042693	muscle cell fate commitment	0.0569707	4.21583	0.01	0.000586385	0.756297
Molecular Function
GO:0008307	structural constituent of muscle	1.70308e-149	1.26028e-147	0.67	0.00245216	0.610888
GO:0030898	actin-dependent ATPase activity	1.75904e-96	1.30169e-94	0.37	0.00047977	0.776692
GO:0030172	troponin C binding	2.82359e-96	2.08946e-94	0.33	0.000213231	0.859108
GO:0000146	microfilament motor activity	2.11097e-83	1.56212e-81	0.37	0.00106615	0.695538
GO:0032036	myosin heavy chain binding	2.5445e-66	1.88293e-64	0.26	0.000373154	0.802233
GO:0001671	ATPase activator activity	1.52624e-60	1.12942e-58	0.25	0.00047977	0.776692
GO:0031432	titin binding	2.50104e-58	1.85077e-56	0.25	0.000586385	0.756297
GO:0060590	ATPase regulator activity	1.71986e-56	1.27269e-54	0.25	0.000693001	0.739319
GO:0031013	troponin I binding	9.8242e-52	7.26991e-50	0.2	0.000266539	0.83643
GO:0017022	myosin binding	6.86892e-51	5.083e-49	0.26	0.00143931	0.665038
GO:0005523	tropomyosin binding	4.79357e-42	3.54724e-40	0.2	0.000799616	0.724776
GO:0031014	troponin T binding	9.89059e-33	7.31903e-31	0.13	0.000213231	0.859108
GO:0019855	calcium channel inhibitor activity	1.89853e-31	1.40491e-29	0.13	0.000266539	0.83643
GO:0008200	ion channel inhibitor activity	1.41875e-23	1.04988e-21	0.13	0.00106615	0.695538
GO:0016248	channel inhibitor activity	1.41875e-23	1.04988e-21	0.13	0.00106615	0.695538
GO:0005246	calcium channel regulator activity	4.88105e-23	3.61197e-21	0.13	0.00117277	0.685851
GO:0048306	calcium-dependent protein binding	1.09695e-19	8.11745e-18	0.13	0.00213231	0.625092
GO:0031433	telethonin binding	7.80434e-09	5.77521e-07	0.04	0.000213231	0.859108
GO:0042805	actinin binding	5.62958e-06	0.000416589	0.04	0.00111946	0.690579
GO:0030899	calcium-dependent ATPase activity	0.015867	1.17416	0.01	0.000159923	0.888346
GO:0003785	actin monomer binding	0.0719425	5.32374	0.01	0.000746308	0.731788
Cellular Component
GO:0032982	myosin filament	9.01317e-161	6.66974e-159	0.62	0.000959539	0.706246
GO:0005859	muscle myosin complex	9.01317e-161	6.66974e-159	0.62	0.000959539	0.706246
GO:0016460	myosin II complex	7.34723e-153	5.43695e-151	0.62	0.00127939	0.677008
GO:0014705	C zone	2.46048e-86	1.82076e-84	0.25	5.33077e-05	1
GO:0005861	troponin complex	6.61387e-86	4.89427e-84	0.33	0.000426462	0.788662
GO:0005865	striated muscle thin filament	1.0361e-77	7.66712e-76	0.33	0.000746308	0.731788
GO:0005863	striated muscle myosin thick filament	6.64363e-73	4.91629e-71	0.25	0.000159923	0.888346
GO:0001725	stress fiber	1.37254e-69	1.01568e-67	0.37	0.00250546	0.608702
GO:0032432	actin filament bundle	1.35805e-68	1.00495e-66	0.37	0.00266539	0.602414
GO:0031672	A band	8.73636e-50	6.46491e-48	0.25	0.00127939	0.677008
