# Supplementary material for: Enrichment analysis applied to disease prognosis
Source: J Biomed Semantics. 2013 Oct 8;4:21. doi: 10.1186/2041-1480-4-21 (PMC4126066; doi:10.1186/2041-1480-4-21)
Supplement: Additional file 3 — Full results of the two differential enrichments: HCM patients and the sub-group of SCD patients; HCM patients and the sub-group of no-SCD patients. For each term is indicated: GO accession number (GO acc), term name, p-value without multiple-testing correction (noCorr), p-value with Bonferroni correction, annotation frequency in the study set, annotation frequency in the population set, and the information content (IC). [file 2041-1480-4-21-S3.xls]

## Sheet: Sheet1
Sub-group	GO acc	Name	p-value (noCorr)	p-value (Bonferroni)	Study Set Frequency	Pop. Set Frequency	IC
SCD	Molecular Function
	GO:0008307	structural constituent of muscle	0.0807672	1	0.875	0.698276	0.610888
no-SCD	Biological Process
	GO:0032780	negative regulation of ATPase activity	0.0807672	1	0.33	0.301724	0.859108
	GO:0043462	regulation of ATPase activity	0.0909248	1	0.59	0.560345	0.681334
	Molecular Function
	GO:0030172	troponin C binding	0.0807672	1	0.33	0.301724	0.859108
	Cellular Component
	GO:0005865	striated muscle thin filament	0.0807672	1	0.33	0.301724	0.731788
	GO:0005861	troponin complex	0.0807672	1	0.33	0.301724	0.788662
